# Supplementary material for: A High Performance Polyacrylonitrile Composite Separator with Cellulose Acetate and Nano-Hydroxyapatite for Lithium-Ion Batteries
Source: Membranes (Basel). 2022 Jan 20;12(2):124. doi: 10.3390/membranes12020124 (PMC8880128; doi:10.3390/membranes12020124)
Supplement: Supplementary file 1 [file membranes-12-00124-s001.zip]

Archive with 1 entries (1 files):
- membranes-1552715-supplementary.pdf
